# Supplementary material for: Minimizing Stress in White Sharks: Non-Invasive Epidermal Biopsies for Isotopic and Vitellogenin Analyses
Source: Biology (Basel). 2025 Feb 13;14(2):192. doi: 10.3390/biology14020192 (PMC11852308; doi:10.3390/biology14020192)
Supplement: Supplementary file 1 [file biology-14-00192-s001.zip]

Archive with 1 entries (1 files):
- biology-3431610-supplementary.pdf
